# Supplementary material for: Supersulfides regulate cell migration in human skin keratinocytes
Source: Cell Struct Funct. 2025 Jul 30;50(2):169–82. doi: 10.1247/csf.25018 (PMC12967524; doi:10.1247/csf.25018)
Supplement: Supplementary file 1 — Supplementary Materials [file csf_50_25018_1.zip]

Archive with 1 entries (1 files):
- 50_25018_Supplemental_Data.docx
